# Supplementary material for: Predicting art university students’ entrepreneurial intention: A hybrid SEM–ANN approach
Source: PLoS One. 2025 Aug 21;20(8):e0330833. doi: 10.1371/journal.pone.0330833 (PMC12370118; doi:10.1371/journal.pone.0330833)
Supplement: S1 Data — (XLSX) [file pone.0330833.s001.xlsx]

## Sheet: Raw data
index	totalseconds	Q1	Q2	Q3	Q4	Q5	Q6	Q7	Q8	Q9	Q10	Q11	Q12	Q13	Q14	Q15	Q16	Q17	Q18	Q19	Q20	Q21	Q22	Q23	Q24	Q25	Q26	Q27	Q28	Q29	Q30	Q31	Q32	Q33	Q34	Q35	Q36	Q37	Q38	Q39	Q40	Q41	Q42	Q43	Q44	Q45	Q46	Q47	Q48
121	120	2	4	1	1	1	1	1	3	4	5	5	5	5	5	4	3	4	4	2	3	3	4	4	3	4	2	3	4	3	3	4	4	4	4	4	4	4	4	1	3	3	2	4	4	4	4	4	3
158	120	2	3	1	1	2	1	1	4	4	4	4	4	3	4	4	4	4	3	2	4	4	2	4	4	4	2	4	4	4	4	4	4	4	4	4	4	4	4	4	4	4	4	4	4	4	4	4	4
187	120	2	1	3	3	2	2	2	3	3	4	3	3	4	3	3	3	4	3	3	3	3	5	4	3	5	3	3	3	3	3	4	3	5	4	3	3	3	4	3	3	4	3	3	3	3	3	3	3
218	120	1	1	3	3	2	2	2	4	4	4	4	4	4	4	4	4	4	4	4	4	4	4	4	4	4	4	4	4	4	4	4	4	4	4	4	4	4	4	4	4	4	4	4	4	4	4	4	4
420	120	1	3	3	3	2	2	2	3	3	3	3	3	4	3	3	2	3	2	1	2	2	3	3	3	3	2	4	2	4	4	4	3	3	3	3	3	3	3	3	2	4	3	3	2	2	1	1	2
632	120	2	2	1	3	2	2	2	3	3	4	3	3	3	3	3	3	3	3	3	3	3	3	3	3	3	3	3	3	3	3	3	3	3	3	3	3	3	3	3	3	3	3	3	3	3	3	3	3
109	121	2	4	1	2	2	1	2	3	3	4	3	2	1	1	1	1	1	1	1	1	3	3	3	3	3	3	3	3	3	3	3	3	3	4	3	3	3	3	3	3	3	3	3	3	2	3	3	3
201	121	1	4	1	1	1	1	1	1	1	5	5	4	4	4	3	5	5	5	4	5	5	5	4	4	4	4	5	5	4	4	4	5	4	4	3	4	4	3	4	3	5	5	5	5	4	5	4	5
370	121	2	3	2	2	2	2	1	3	3	4	4	3	2	2	2	2	3	2	4	2	2	3	4	4	4	2	5	4	4	4	4	3	4	4	4	4	4	4	3	3	4	2	3	3	4	3	2	3
640	121	1	2	1	3	2	2	2	3	3	3	3	3	2	3	3	3	3	3	3	2	2	3	3	3	3	2	3	3	3	3	3	3	3	3	3	3	3	3	3	3	3	3	3	3	3	3	3	3
21	122	2	3	3	2	2	1	2	3	3	4	3	2	2	2	2	1	1	1	1	1	1	1	1	1	1	1	1	1	1	1	1	1	1	1	1	1	1	1	1	1	1	1	1	1	1	1	1	1
120	122	1	3	1	1	2	1	1	5	4	3	4	3	2	2	2	2	1	2	2	2	2	2	2	4	4	2	2	3	4	4	3	4	5	4	3	4	4	4	3	4	4	4	2	2	4	2	3	3
134	122	2	4	2	1	1	1	2	2	3	3	3	3	4	3	3	2	4	2	2	2	1	1	3	3	3	2	3	3	4	4	4	3	3	1	1	2	3	1	3	3	1	1	2	4	3	3	3	3
214	122	2	1	3	2	2	2	1	3	3	3	3	3	3	3	3	3	3	3	3	3	3	3	3	3	3	3	3	3	3	3	3	3	3	3	3	3	3	3	3	3	3	3	3	3	3	3	3	3
336	122	1	1	2	2	2	2	2	3	4	5	4	3	2	2	2	1	2	2	2	2	2	3	3	4	2	4	4	3	3	2	4	5	5	3	2	1	1	1	2	3	4	4	3	2	4	2	2	1
455	122	1	2	3	2	2	2	1	4	4	5	2	2	2	2	2	2	4	4	4	3	2	4	4	4	4	4	5	4	5	4	4	4	5	5	4	3	4	4	4	4	4	4	3	3	5	4	4	4
637	122	1	2	3	3	2	2	2	3	3	3	3	3	3	3	3	3	3	3	3	3	3	3	3	3	3	3	3	3	3	3	3	3	4	3	4	3	3	3	3	3	3	3	3	3	3	3	3	3
662	122	2	2	1	3	2	1	2	4	4	4	4	4	4	4	4	3	4	4	4	3	4	4	4	4	4	4	4	4	4	3	4	4	4	4	4	4	4	4	4	4	4	4	4	4	4	4	4	3
312	123	2	2	2	2	2	1	2	4	4	5	4	4	3	3	3	2	3	3	1	1	3	5	5	5	5	2	5	4	5	4	5	3	5	5	5	5	5	5	1	3	4	4	4	3	5	4	3	3
697	123	2	2	3	3	2	2	2	3	3	3	3	3	3	3	3	3	3	3	3	3	3	3	3	3	3	3	3	3	3	3	3	3	3	3	3	3	3	3	3	3	3	3	3	3	3	3	3	3
86	124	1	4	1	2	2	2	2	3	3	3	3	3	3	3	3	3	3	3	3	3	3	3	3	3	3	3	3	3	3	3	3	3	3	3	3	3	3	3	3	3	3	3	3	3	3	3	3	3
210	124	2	3	1	2	2	1	2	3	3	3	4	4	3	3	3	3	2	2	2	2	2	2	3	3	4	4	4	4	3	4	4	4	4	4	5	5	4	4	4	3	3	4	3	3	3	3	3	3
274	124	2	4	1	1	2	2	1	4	2	4	4	3	1	1	1	1	4	2	1	1	1	4	4	2	4	2	5	4	4	4	4	4	4	4	4	4	4	4	3	2	4	4	3	1	4	2	2	1
465	124	2	4	3	2	2	1	1	4	2	2	3	2	2	2	2	2	2	2	2	2	2	2	4	4	4	2	4	3	3	3	4	4	4	4	4	4	4	4	4	4	4	4	4	4	4	2	2	2
546	124	2	2	1	2	2	1	1	3	3	4	3	2	3	3	3	3	3	3	3	3	3	3	3	3	3	3	3	3	3	3	3	3	3	3	3	3	3	3	3	3	3	3	3	3	3	3	3	3
714	124	1	2	1	2	2	1	1	3	3	3	3	3	3	3	3	3	3	3	3	3	3	3	3	3	3	3	3	3	3	3	3	3	3	3	3	3	3	3	3	3	3	3	3	3	3	3	3	3
146	125	2	3	1	2	2	1	1	3	3	3	3	3	2	3	3	2	2	2	2	2	2	2	3	3	3	2	3	3	3	3	3	3	3	3	3	3	3	3	3	3	3	3	3	3	3	3	3	3
441	125	2	2	1	3	2	1	1	3	3	4	4	3	3	4	3	3	3	3	4	4	3	4	4	3	4	3	3	3	3	4	4	4	3	4	4	3	3	3	3	3	3	3	3	3	3	3	3	3
457	125	2	3	3	2	2	2	1	4	4	3	3	3	3	3	3	3	3	3	3	3	3	3	3	3	3	3	3	3	3	3	3	3	3	3	3	3	3	3	3	3	3	3	3	3	3	3	3	3
240	126	1	1	3	3	2	2	1	4	4	5	5	5	5	5	5	5	5	5	5	5	5	5	5	5	5	5	5	5	5	5	5	5	5	5	5	5	5	5	5	5	5	5	5	5	5	5	5	5
424	126	1	3	1	2	2	2	1	3	3	3	2	2	1	3	3	4	2	2	1	1	1	1	1	1	1	1	1	2	2	2	2	3	3	3	3	3	2	3	4	3	2	1	1	1	1	1	3	1
440	126	2	2	1	3	2	1	2	3	3	4	4	4	5	3	3	3	4	3	3	3	3	3	3	4	4	3	4	4	4	4	4	3	4	2	3	1	3	1	3	3	3	3	3	3	3	3	3	3
672	1269	2	1	2	3	2	1	2	3	3	5	4	4	3	3	3	3	4	3	3	3	3	4	4	4	4	3	5	4	3	4	4	4	5	4	4	3	3	4	3	3	4	3	4	3	5	5	4	4
7	127	2	4	1	2	1	1	1	4	5	5	5	5	4	5	5	3	5	4	3	3	3	5	5	5	5	5	5	5	5	5	5	5	5	5	5	5	5	5	5	5	4	4	4	4	4	4	4	4
105	127	2	2	1	2	2	2	2	4	4	4	4	4	3	3	3	2	4	4	4	4	4	4	4	4	5	2	4	4	4	4	5	4	4	4	4	4	4	4	1	4	4	4	4	3	4	3	3	3
327	127	2	1	3	2	2	2	2	3	3	3	3	3	3	3	3	3	3	3	3	3	3	3	3	3	3	3	3	3	3	3	3	3	3	3	3	3	3	3	3	3	3	3	3	3	3	3	3	3
496	127	1	2	1	2	2	1	2	3	3	3	3	3	3	3	3	2	2	2	3	3	3	3	3	2	3	3	3	3	3	3	3	3	3	3	3	3	3	3	3	3	3	3	3	3	3	3	3	3
710	127	1	1	2	2	2	2	2	4	4	4	4	4	3	4	4	2	4	3	2	2	2	4	3	4	4	4	4	4	4	4	4	4	4	4	4	4	4	4	3	4	3	3	4	4	3	4	4	4
292	128	1	4	1	1	2	1	2	3	4	4	4	4	2	4	4	3	4	3	2	2	3	4	4	4	4	4	4	4	4	4	4	4	3	4	4	4	4	4	4	3	3	3	4	2	3	3	3	3
484	128	2	3	1	2	2	2	2	3	3	4	4	4	2	2	2	2	3	1	1	2	2	2	3	4	4	3	3	3	3	4	4	4	4	3	3	3	2	3	2	3	3	4	3	3	3	3	4	3
731	128	2	2	1	3	1	1	1	4	3	5	4	4	4	4	3	3	4	4	4	4	4	4	3	4	5	4	5	5	5	5	5	4	5	5	5	5	4	4	4	3	3	4	4	4	4	4	4	4
18	129	1	2	1	2	2	1	2	4	4	5	4	3	3	3	3	3	3	4	2	2	2	3	3	3	3	3	3	3	3	3	3	3	3	3	3	3	3	3	3	3	3	3	3	3	3	3	3	3
31	129	1	3	3	2	2	1	1	3	2	3	3	3	2	2	2	4	2	2	2	2	2	4	4	4	4	2	4	4	4	4	4	4	4	4	4	2	2	2	2	3	3	3	3	3	3	3	3	3
184	129	2	3	3	3	2	1	2	3	3	3	3	3	3	3	3	3	3	3	3	3	3	3	3	3	3	3	3	3	3	3	3	3	3	3	3	3	3	3	3	3	3	3	3	3	3	3	3	3
242	129	2	4	1	2	2	1	1	5	5	5	5	5	3	5	5	3	3	3	3	3	3	3	3	3	3	3	5	3	3	3	3	5	5	5	5	3	3	3	3	5	3	3	3	3	5	3	3	5
436	129	1	2	2	3	2	2	2	3	3	3	3	3	3	3	3	3	3	3	3	3	3	3	3	3	3	3	3	3	3	3	3	3	3	3	3	3	3	3	3	3	3	3	3	3	3	3	3	3
590	129	2	4	1	2	2	1	2	3	3	2	2	2	3	2	3	3	3	3	3	3	3	3	4	3	3	3	3	3	3	3	3	3	3	3	3	3	3	3	3	2	3	3	3	3	3	3	3	3
135	130	1	3	1	1	2	2	2	3	3	2	2	2	2	4	4	2	2	2	2	2	2	2	2	3	4	2	2	2	3	3	4	3	3	3	3	3	3	2	3	2	4	2	3	2	2	2	2	2
195	130	2	4	1	2	2	1	2	3	4	4	4	3	3	4	4	2	4	2	2	4	3	3	4	4	4	3	3	3	3	3	4	4	4	3	3	3	3	2	4	4	4	4	2	3	2	2	3	2
248	130	2	4	1	2	2	2	2	3	3	3	3	3	3	3	3	3	3	3	3	3	3	3	3	3	3	3	3	3	3	3	3	3	3	3	3	3	3	3	3	3	3	3	3	3	3	3	3	3
611	130	1	1	3	3	1	1	2	3	3	5	3	4	3	3	3	3	3	4	3	3	3	4	3	3	3	3	3	3	3	3	4	3	5	5	3	3	3	3	3	3	3	3	5	3	3	3	5	3
145	131	1	4	1	3	2	1	1	5	5	5	5	5	5	5	5	3	3	5	5	5	3	5	3	3	5	3	5	5	5	5	3	3	5	3	3	3	1	1	1	3	3	3	3	5	5	5	5	5
322	131	2	4	1	1	1	1	1	4	4	5	4	4	1	4	4	2	4	4	2	3	2	4	3	3	4	2	2	4	3	3	3	3	3	4	4	4	4	4	4	4	4	3	3	2	2	2	4	2
474	131	2	2	2	2	2	2	1	3	3	3	4	2	1	1	1	1	2	1	3	3	3	3	3	3	3	3	3	3	3	3	4	4	5	4	4	3	3	3	2	2	2	3	3	3	3	3	2	1
512	131	1	1	1	2	2	2	2	3	3	4	4	4	3	3	3	2	3	3	3	2	2	3	4	3	3	2	3	2	3	3	3	4	3	4	3	2	3	3	2	2	4	2	4	2	3	2	2	2
583	131	2	2	1	2	2	1	2	4	4	4	4	4	3	4	3	3	4	3	3	3	3	4	4	4	4	4	4	4	3	4	4	4	4	4	4	4	4	4	4	4	4	3	4	3	4	4	3	3
70	132	1	4	3	2	2	1	2	3	3	5	5	3	3	3	3	3	3	3	3	3	3	3	3	3	3	3	3	3	3	3	3	3	3	3	3	3	3	3	4	3	3	3	3	3	3	3	3	3
684	132	1	1	1	3	2	1	2	3	3	4	4	3	3	3	3	2	4	4	5	2	3	3	4	4	3	3	4	3	4	4	4	4	4	3	3	3	3	3	3	4	3	3	3	3	3	3	3	3
703	132	2	2	3	2	2	1	1	4	3	4	3	3	2	2	2	2	4	3	2	3	2	2	4	4	4	4	4	4	4	3	4	3	3	4	3	4	3	4	3	3	4	3	4	3	4	3	3	3
174	133	2	4	3	1	2	1	2	5	5	5	5	5	5	3	3	3	4	3	4	3	5	5	5	5	5	5	5	5	5	5	5	5	5	5	5	5	5	5	5	5	5	5	4	4	4	4	4	5
203	133	2	4	1	1	2	1	2	4	4	3	4	3	2	3	3	2	3	3	2	2	2	4	4	4	3	2	4	4	4	4	4	4	4	3	4	3	4	3	3	3	4	4	4	3	3	3	4	2
280	133	1	2	3	1	1	1	1	4	4	4	4	4	4	4	4	4	4	4	4	4	4	4	4	4	4	4	4	5	4	4	4	4	4	4	4	4	4	4	4	4	4	4	4	4	4	4	4	4
328	133	2	1	2	2	2	2	2	4	3	3	4	3	3	3	3	3	3	3	3	3	3	3	4	4	5	3	5	5	5	5	5	5	5	5	5	5	5	5	3	3	4	4	4	3	3	3	3	3
372	133	2	1	3	2	2	2	1	3	3	4	4	3	3	3	3	2	3	3	3	3	3	3	3	3	3	3	3	3	3	3	3	4	4	4	4	3	3	3	4	3	3	3	3	3	3	3	3	3
412	133	2	2	3	2	2	1	1	3	3	3	4	3	3	2	3	2	4	3	3	3	3	3	3	3	3	3	3	3	3	3	3	3	3	3	3	3	3	3	3	3	3	3	3	3	3	3	3	3
5	134	2	1	2	2	1	2	2	3	4	5	3	3	3	3	3	2	5	3	3	3	2	4	4	4	4	4	4	3	3	4	5	5	5	5	5	5	5	5	3	3	3	5	3	3	3	4	5	3
94	134	2	1	3	3	2	2	2	3	3	3	3	3	3	3	3	3	3	3	3	4	3	3	3	3	3	3	4	4	4	4	4	4	4	4	4	3	4	4	3	3	3	3	3	3	3	3	3	3
106	134	2	3	1	2	2	1	2	3	3	4	3	4	2	4	4	4	3	4	4	4	4	4	4	4	4	2	4	3	3	4	4	4	4	4	4	4	4	4	4	4	4	4	4	4	4	4	4	4
382	134	2	1	2	2	2	2	2	3	2	4	3	3	1	3	3	2	4	2	1	1	1	2	3	3	4	3	4	3	3	3	3	3	3	3	3	3	3	3	3	3	3	3	3	3	3	3	3	3
612	134	2	1	2	3	2	1	2	4	3	4	4	4	3	3	3	3	3	3	3	3	3	3	3	3	4	3	3	4	4	3	3	4	4	4	3	2	3	3	3	3	3	3	3	3	3	3	3	3
744	134	1	1	3	3	2	1	2	4	4	4	4	3	4	4	3	3	5	3	3	5	5	5	5	5	4	3	5	3	4	4	4	5	5	5	5	4	4	4	4	3	4	4	3	3	5	4	4	5
760	134	1	1	3	3	1	2	2	3	3	3	3	3	3	3	3	3	3	3	3	3	3	3	3	3	3	3	3	3	3	3	3	3	3	3	3	3	3	3	3	3	3	3	3	3	3	3	3	3
29	135	2	3	2	2	2	1	2	4	4	4	4	4	4	4	4	3	4	3	2	2	3	3	4	4	4	3	4	4	4	4	4	4	4	4	4	4	4	4	4	4	3	3	3	3	3	4	4	3
161	136	2	3	3	2	1	1	2	3	4	4	4	4	3	3	3	3	4	3	3	3	3	4	4	4	4	2	3	2	2	2	4	4	4	4	5	4	4	4	4	4	4	3	4	4	4	4	5	4
272	136	2	1	3	2	2	1	1	3	3	3	5	3	2	1	1	1	3	3	1	1	1	3	4	5	5	2	3	3	3	3	5	5	3	3	3	3	3	4	4	3	3	4	1	1	3	2	1	1
306	136	2	1	1	3	2	2	2	3	3	3	3	2	3	2	2	2	3	2	2	2	2	2	3	3	3	2	2	2	2	3	4	3	3	3	3	3	2	3	2	3	3	3	3	2	3	2	2	2
426	136	2	1	3	2	2	2	2	3	3	4	3	3	2	2	2	2	2	2	2	3	2	3	3	3	3	3	3	3	3	3	3	3	3	3	3	3	3	3	3	3	3	3	3	3	3	3	3	3
502	136	2	2	3	2	2	2	1	3	4	3	2	3	1	5	2	5	5	3	2	2	3	3	1	2	5	1	5	3	5	3	5	4	5	3	2	2	2	5	4	5	5	3	2	3	2	2	2	2
565	136	2	2	1	2	2	1	1	4	3	4	4	3	3	3	3	3	3	3	3	3	3	4	4	4	3	3	3	3	3	4	4	4	4	4	4	3	4	4	4	3	3	4	4	3	4	4	3	3
127	137	1	2	1	1	1	1	1	5	4	5	4	4	2	5	5	3	4	3	4	4	3	4	3	4	4	2	3	2	4	4	4	4	5	4	4	2	2	2	2	3	4	4	3	4	4	4	4	3
259	137	2	4	1	1	2	2	2	3	3	4	3	3	3	3	3	2	4	3	5	1	3	3	3	3	3	2	3	2	1	1	2	2	2	3	3	5	5	5	5	5	3	4	3	2	5	5	4	4
287	137	2	4	1	1	2	1	1	4	4	4	3	3	4	4	3	3	3	3	3	3	3	3	4	4	4	3	4	3	3	4	4	4	4	5	5	5	5	5	5	5	5	4	5	3	4	4	4	3
107	138	1	1	2	3	2	2	1	3	3	3	3	3	3	3	3	3	3	3	3	3	3	3	3	3	3	3	3	3	3	3	3	3	3	3	3	3	3	3	3	3	3	3	3	3	3	3	3	3
133	138	1	2	2	2	2	2	2	3	3	3	3	3	3	3	3	3	3	3	3	3	3	3	3	3	3	3	3	3	3	3	3	3	3	3	3	3	3	3	2	3	3	3	3	3	3	3	3	3
581	138	2	1	1	2	2	2	2	3	4	4	4	3	3	3	3	3	3	3	3	3	3	3	3	3	3	3	3	3	3	3	3	3	3	3	3	3	3	3	3	3	3	3	3	3	3	3	3	3
615	138	2	2	1	3	2	2	1	3	1	1	1	1	1	1	1	1	1	1	1	1	1	3	3	3	4	3	3	3	3	3	3	3	3	3	3	3	3	3	3	3	3	3	2	1	1	1	1	1
669	138	2	3	1	2	2	2	2	4	3	4	3	3	3	3	3	2	4	3	2	2	2	3	3	3	4	3	4	3	3	3	4	4	4	4	4	3	3	3	3	3	2	2	3	3	3	3	3	3
727	138	1	2	1	2	2	2	2	4	3	4	4	3	3	3	3	2	4	3	2	2	2	3	3	3	3	2	4	4	4	4	4	4	4	4	4	3	3	3	3	3	3	4	4	3	3	3	3	3
90	139	1	4	1	3	2	1	1	3	4	4	4	4	3	3	3	3	3	3	3	3	3	3	3	3	3	3	3	3	3	3	3	3	3	3	3	3	3	3	3	3	3	3	3	3	3	3	3	3
584	139	2	1	1	2	2	1	2	4	4	5	4	4	3	3	3	2	3	2	2	2	2	3	3	3	4	3	4	4	4	4	4	4	4	3	4	4	4	4	4	4	4	4	2	2	2	2	3	3
613	139	2	1	1	3	2	2	2	5	4	5	5	5	3	3	3	2	5	3	3	1	1	3	4	4	5	1	5	5	5	5	5	5	5	5	5	5	5	5	3	3	3	3	3	3	3	3	3	3
675	139	2	1	2	3	2	2	2	4	4	4	4	2	3	3	3	3	3	3	3	3	3	3	3	3	3	3	3	3	3	3	3	3	3	3	3	3	3	3	3	3	3	3	3	3	3	3	3	3
629	140	2	1	1	3	2	2	2	4	3	4	4	3	3	3	3	2	3	2	2	2	2	4	5	5	5	5	5	5	5	5	5	4	4	4	4	4	4	5	5	4	4	4	4	3	4	3	3	3
649	140	2	2	1	3	2	1	1	4	3	3	3	3	3	3	3	4	4	3	4	2	3	3	3	3	4	4	4	3	4	4	3	3	4	4	3	3	4	3	3	3	4	3	4	4	4	3	3	3
57	141	2	3	1	3	2	2	1	3	3	4	3	4	3	3	3	2	3	3	3	3	3	4	3	3	4	3	4	3	3	3	4	3	3	3	4	3	3	3	3	3	3	3	3	3	3	3	3	3
175	141	2	4	1	1	2	2	2	3	3	3	3	3	3	3	3	2	4	3	2	3	3	3	3	4	4	2	4	4	4	4	4	4	4	4	4	4	4	4	3	4	4	3	4	2	2	2	2	2
673	141	1	2	1	3	2	1	2	3	4	4	3	4	3	3	4	3	3	3	2	2	3	3	3	3	3	3	3	3	3	3	3	3	3	3	3	3	3	3	3	3	3	3	3	3	3	3	3	3
324	142	2	1	3	2	2	2	1	3	3	3	3	3	3	2	2	2	2	3	2	2	3	4	4	4	4	4	3	3	3	3	4	4	4	4	4	4	3	4	3	3	4	2	3	2	2	2	2	2
360	142	2	1	1	2	2	2	1	5	5	5	5	5	3	3	5	5	5	5	5	5	5	5	5	5	5	4	5	5	5	5	5	5	5	5	5	5	4	5	5	5	5	5	5	5	5	5	5	5
490	142	2	4	2	2	2	2	2	3	3	3	3	2	2	2	2	3	2	3	2	2	3	2	3	3	3	3	4	4	4	4	4	4	4	4	4	4	3	4	3	3	3	3	3	3	3	3	3	3
61	143	2	2	2	3	2	2	2	3	3	3	3	3	3	4	3	2	4	3	3	4	3	3	2	3	3	3	3	3	3	4	3	3	3	3	3	3	3	3	3	3	3	3	3	3	3	3	3	3
264	143	2	4	1	2	2	2	2	3	3	4	3	3	3	3	3	4	3	3	4	2	2	3	4	4	4	4	4	3	3	3	3	3	3	3	4	4	4	3	3	4	3	3	3	3	4	3	3	3
101	144	1	3	1	3	2	2	2	3	3	3	2	2	3	2	2	2	3	3	3	2	2	2	2	2	3	3	3	3	3	3	3	3	3	4	2	2	4	4	2	3	3	3	2	2	3	2	2	2
173	144	1	4	1	1	2	2	2	3	4	4	4	3	2	2	2	2	2	3	4	2	2	3	2	2	4	2	2	2	2	2	3	3	4	4	3	2	3	4	2	3	3	4	4	3	3	3	2	2
230	144	2	1	1	2	2	1	2	5	5	5	5	5	5	4	5	4	5	5	2	2	4	5	5	5	5	2	5	4	5	5	5	5	5	5	5	5	5	5	5	5	5	5	5	5	5	5	5	5
258	144	2	3	3	2	2	2	2	5	4	4	4	4	3	3	2	1	3	2	5	1	1	4	2	5	5	2	5	3	4	2	5	5	4	5	5	2	2	3	4	3	3	3	4	1	1	1	1	1
404	144	2	1	3	2	2	1	2	5	5	5	5	5	5	5	5	3	5	3	3	3	3	5	5	5	5	5	5	5	5	5	5	5	5	5	5	5	5	5	5	5	5	5	5	5	5	5	5	5
428	144	1	2	2	2	2	1	2	3	3	3	3	3	3	3	3	3	3	3	3	3	3	3	3	3	3	3	3	3	3	3	3	3	3	3	3	3	3	3	3	3	3	3	3	3	3	3	3	3
435	144	1	2	1	2	2	1	1	3	4	4	4	4	3	3	3	2	2	3	3	3	2	4	4	4	4	2	4	4	4	4	4	4	4	4	4	4	4	4	3	3	3	3	2	2	1	2	3	3
741	144	1	2	2	2	2	1	2	4	4	4	4	4	3	3	3	3	4	4	3	3	3	4	3	3	4	3	4	4	4	4	4	4	4	4	4	4	4	4	3	4	3	3	3	4	4	3	3	3
314	145	2	1	1	2	2	1	1	4	4	4	4	4	3	3	4	3	4	3	2	2	3	4	4	4	4	4	4	4	4	4	4	4	4	4	4	3	3	3	2	3	3	2	3	3	4	4	4	4
482	145	1	2	1	2	2	1	1	5	3	5	5	3	2	3	3	2	2	3	1	1	1	2	5	5	5	2	5	3	5	5	5	5	5	5	4	4	3	3	3	3	3	3	4	3	3	3	3	3
588	145	2	4	1	2	2	1	1	4	4	4	4	3	2	2	2	3	3	4	2	4	3	3	4	4	5	3	3	4	4	4	4	3	3	3	4	4	4	4	2	3	3	4	4	2	4	3	4	3
720	145	1	1	3	2	2	2	2	3	4	3	4	4	3	4	4	3	3	3	4	4	3	4	3	3	4	3	3	4	3	4	3	4	3	3	3	3	4	3	3	4	3	2	3	3	4	2	3	3
1	146	2	1	3	3	2	1	1	3	3	4	3	3	3	3	3	3	3	4	3	3	3	3	3	3	3	3	4	3	3	3	4	3	4	4	4	4	4	4	3	3	3	3	3	3	3	3	3	3
16	146	2	3	1	2	2	1	1	5	3	4	4	4	3	3	3	3	3	3	3	3	3	3	3	3	4	3	4	3	3	3	3	3	3	3	3	3	3	3	3	3	3	3	3	3	3	3	3	3
313	146	1	1	1	2	2	1	2	3	4	4	5	3	3	3	3	3	5	3	3	3	3	3	3	3	3	3	3	3	3	3	3	3	3	3	3	3	3	3	3	3	3	3	3	3	3	3	3	3
526	146	1	2	1	3	1	1	2	3	4	4	4	3	4	3	3	4	3	3	3	3	3	3	3	3	3	2	4	3	3	3	3	3	3	4	4	3	5	2	4	2	3	3	3	3	3	4	3	4
573	146	2	4	1	1	2	1	1	4	4	4	5	5	3	4	3	2	4	4	3	4	3	4	4	4	4	3	4	4	3	4	4	4	4	4	4	3	3	4	2	4	3	4	4	3	3	3	4	3
592	146	1	3	3	2	1	1	1	5	5	5	3	5	5	3	3	3	3	3	3	4	3	2	3	4	3	3	5	5	5	4	5	4	5	5	5	5	4	4	5	5	3	4	4	3	3	3	4	3
737	146	1	2	1	3	2	2	1	3	3	4	3	3	3	3	3	3	4	3	3	2	2	4	4	3	4	3	3	3	3	3	4	3	3	3	3	3	3	3	3	3	3	3	3	2	3	3	3	3
358	147	1	4	1	2	2	1	1	3	3	4	4	4	3	3	3	2	3	3	3	3	3	3	3	3	3	3	3	3	3	3	3	3	3	3	3	3	3	3	3	3	3	3	3	3	3	3	3	3
458	148	2	1	1	3	2	2	2	3	3	4	4	4	4	2	2	1	2	2	2	2	2	2	2	2	2	2	2	2	2	3	2	2	4	4	3	3	4	3	2	2	3	2	2	2	2	2	4	3
626	148	2	1	2	3	2	2	2	3	3	4	4	3	3	4	3	2	2	3	2	2	3	4	4	3	4	2	4	4	4	4	4	3	3	3	3	3	3	3	3	3	3	3	3	2	3	3	4	3
750	148	1	2	3	3	2	1	2	4	4	4	4	4	3	3	3	2	4	3	3	3	3	3	3	4	4	3	3	3	3	3	4	3	3	3	4	4	3	3	3	3	3	3	3	3	3	3	3	3
46	149	2	3	2	2	2	1	2	3	5	5	5	5	3	3	3	3	4	4	3	3	3	5	3	3	5	3	5	3	3	1	3	3	4	3	3	3	3	3	3	3	3	3	3	3	3	3	3	3
268	149	2	4	1	1	1	1	2	3	3	3	3	3	3	3	3	3	3	4	4	3	3	3	3	3	3	3	3	3	3	3	3	3	3	3	3	3	3	3	3	3	3	3	3	3	3	3	3	3
715	149	2	1	1	2	2	1	2	4	4	5	4	4	3	4	3	2	3	3	3	4	3	4	4	4	4	2	4	3	4	4	4	4	4	4	4	3	4	4	4	4	3	3	4	4	4	4	3	3
27	150	2	2	2	2	2	1	1	3	3	4	4	3	3	3	3	2	3	3	3	3	2	4	3	3	3	4	3	3	3	3	3	3	3	3	3	3	3	3	3	3	3	3	3	3	3	3	3	3
84	150	2	4	3	2	2	1	1	3	3	4	3	3	3	3	3	3	3	3	3	3	4	3	3	3	3	3	3	3	3	3	3	3	3	3	3	3	3	3	3	3	3	3	3	3	3	3	3	3
234	150	2	3	3	2	2	1	2	3	3	4	3	3	2	4	4	1	3	2	1	1	1	1	3	3	4	2	2	2	2	3	3	3	2	2	3	3	3	4	3	3	3	3	3	3	4	2	2	2
430	150	2	3	3	2	2	2	2	4	4	4	4	3	3	3	3	2	4	3	3	2	2	3	3	3	4	2	5	4	4	4	4	4	3	4	4	4	4	4	2	4	3	3	3	3	4	3	3	3
489	150	1	4	2	2	1	1	2	4	4	4	5	5	2	3	3	2	4	4	4	4	3	4	4	4	4	4	5	5	4	3	4	5	5	5	5	5	5	5	5	5	5	5	5	5	5	5	5	5
658	150	2	1	1	3	1	1	1	4	4	4	3	4	4	4	3	2	3	2	1	1	1	3	3	3	4	3	4	3	4	3	4	3	4	4	4	4	4	4	2	2	2	3	3	3	4	3	3	3
193	151	2	4	1	1	2	2	1	3	4	4	4	3	2	3	3	3	3	4	2	2	3	3	3	4	4	2	3	3	3	4	4	3	3	4	4	3	2	3	3	3	3	3	3	3	4	2	2	3
353	151	2	1	3	2	2	1	2	3	2	4	3	2	3	3	3	2	3	2	2	2	2	2	4	2	4	2	4	3	4	4	4	3	4	2	3	3	3	3	3	2	2	3	3	2	2	2	2	2
466	151	2	3	1	2	2	1	2	3	4	4	4	4	2	3	3	2	4	2	4	2	2	4	3	3	4	4	3	2	2	3	4	4	4	4	4	4	3	3	2	4	3	3	4	3	3	3	3	3
513	151	2	1	1	3	2	1	2	3	3	4	4	3	3	3	3	3	3	3	3	3	3	3	3	3	3	3	3	3	3	3	3	3	3	3	3	3	3	3	3	3	3	3	3	3	3	3	3	3
100	152	1	3	1	3	1	2	2	3	3	3	3	3	3	3	3	3	3	3	3	3	3	3	3	3	3	3	3	3	3	3	3	3	3	3	3	3	3	3	3	3	3	3	3	3	3	3	3	3
128	152	2	4	2	1	2	1	1	3	3	4	4	3	3	2	2	3	3	4	3	3	3	4	4	4	4	4	3	3	3	3	4	4	5	5	5	4	4	4	4	4	3	3	4	4	5	3	3	3
256	152	2	4	1	1	2	1	2	3	5	4	5	5	4	4	4	3	3	4	5	2	2	3	4	4	5	4	4	3	3	3	5	5	4	4	4	3	3	1	1	2	2	4	3	4	3	4	4	5
288	153	1	3	1	1	1	1	1	5	4	4	4	5	4	4	4	4	5	4	4	4	4	4	4	3	5	2	4	4	4	5	4	4	4	4	4	4	5	4	5	4	4	4	5	4	4	4	4	4
367	153	2	4	1	2	2	1	2	4	4	4	4	4	2	2	2	3	4	4	4	3	4	4	3	3	4	2	4	3	3	3	4	4	4	4	4	4	4	4	3	3	3	3	3	3	4	3	3	3
683	153	2	1	3	3	2	2	2	3	3	3	3	3	3	3	3	3	3	3	4	1	2	1	5	5	5	5	5	5	5	5	5	5	5	5	5	5	5	5	2	4	4	3	2	2	4	4	3	3
22	154	2	3	3	2	2	1	1	4	3	4	4	4	4	4	3	2	3	3	3	3	3	3	3	3	3	3	3	3	3	3	3	3	3	3	3	3	4	3	3	3	3	3	3	3	3	3	3	3
429	154	2	1	2	2	2	1	2	3	3	4	3	3	3	3	3	2	2	2	2	2	2	4	4	4	4	4	4	4	4	4	4	4	4	4	3	3	3	4	3	3	3	3	4	3	4	2	2	2
577	154	2	1	1	2	2	1	2	3	3	4	4	3	3	3	3	2	3	3	2	2	2	4	3	3	3	2	3	3	3	3	4	3	4	5	3	4	3	4	3	4	4	3	3	3	3	3	4	3
162	155	1	4	1	1	2	2	1	3	4	4	4	4	3	3	3	2	4	3	2	2	2	4	4	4	4	2	3	3	4	4	4	4	4	4	4	4	4	4	3	4	3	4	4	4	4	4	4	4
250	155	2	4	1	1	1	1	2	3	4	4	4	4	3	3	3	2	4	3	1	1	2	4	3	4	4	1	2	2	4	3	5	3	4	5	5	5	4	4	3	3	2	4	2	3	3	4	4	3
491	155	1	2	3	2	2	2	2	3	3	4	4	5	3	2	2	3	3	3	3	3	3	3	3	3	3	3	3	3	3	3	3	4	4	4	4	4	4	4	4	4	4	4	4	4	4	4	4	4
89	156	1	2	2	3	2	1	2	3	3	3	4	3	3	3	3	2	3	2	2	2	2	2	3	3	3	3	4	4	4	3	4	2	3	3	3	3	3	3	1	2	3	3	3	2	3	3	3	3
156	156	2	2	1	1	2	1	1	3	4	4	4	4	3	3	3	2	5	3	3	3	3	4	4	4	5	4	3	3	3	3	4	4	4	4	4	4	4	4	4	3	3	4	3	3	4	4	4	4
554	156	2	1	2	2	2	1	1	3	3	3	3	3	3	3	3	3	4	3	4	3	3	3	4	3	4	3	3	3	3	3	4	4	4	4	4	4	4	4	4	4	4	4	4	3	4	3	4	3
78	157	2	1	2	3	2	1	2	1	4	4	5	5	5	5	5	3	5	5	4	4	3	5	4	4	4	4	3	3	5	5	5	5	5	5	5	5	5	5	5	5	5	4	5	5	5	5	5	5
492	157	2	1	1	2	2	1	2	5	5	5	5	5	3	5	4	3	5	5	3	3	4	5	5	4	5	4	5	5	5	5	5	5	5	5	5	5	5	5	3	4	4	5	5	5	5	5	5	5
212	158	1	3	1	1	1	1	1	3	4	5	5	5	2	5	5	4	4	4	3	5	5	5	5	5	5	1	5	3	5	5	5	5	5	4	4	3	5	5	3	4	2	5	5	3	3	3	5	3
35	159	2	2	1	2	2	1	1	5	5	5	5	5	5	5	5	3	5	5	2	3	4	5	5	5	5	1	5	5	5	5	5	1	5	5	5	5	1	1	1	5	3	4	5	5	5	5	5	5
217	159	2	4	2	1	1	2	2	3	3	4	4	4	4	4	4	2	3	4	2	2	3	4	4	4	4	3	3	4	4	4	3	4	4	4	4	3	3	4	4	4	4	4	4	3	4	3	4	3
659	159	1	1	2	3	2	2	2	3	3	4	4	4	4	4	3	3	4	4	4	2	3	3	4	4	3	2	5	4	4	4	5	4	4	3	4	5	3	4	4	4	3	4	4	3	3	3	4	3
657	1597	2	2	1	3	2	2	2	3	3	3	3	3	3	2	2	2	3	3	3	3	3	3	3	3	3	3	3	3	3	3	3	3	3	3	3	3	3	3	3	3	3	3	3	3	3	3	3	3
243	160	1	1	1	2	1	1	1	5	5	5	5	5	5	5	5	3	5	3	4	5	3	5	4	3	5	3	5	3	4	4	4	4	4	4	4	4	4	4	4	4	4	5	5	5	5	5	5	4
564	160	1	2	3	2	2	2	2	4	3	4	4	3	2	3	3	2	3	3	2	2	3	3	4	4	4	4	5	4	4	4	4	4	3	4	4	4	4	4	3	4	4	4	4	3	4	3	3	3
48	161	2	2	2	2	1	1	1	3	4	4	4	3	3	3	3	2	4	3	3	3	3	3	3	3	3	3	3	3	3	3	3	3	3	4	3	2	3	3	3	3	3	3	3	3	3	3	3	3
375	161	2	3	1	2	2	1	2	2	1	2	1	2	2	2	2	1	1	1	1	1	1	1	1	2	1	1	1	1	1	2	2	2	1	2	2	1	2	2	2	2	2	1	1	1	1	1	1	1
126	162	2	2	1	1	2	1	2	3	3	3	2	2	2	2	2	2	2	2	2	2	1	2	4	3	4	1	4	3	4	4	4	4	3	3	4	3	3	3	4	4	4	3	3	2	2	2	2	2
226	162	2	4	1	1	1	1	2	4	3	3	4	3	4	3	3	4	4	4	2	2	5	4	4	3	4	4	5	3	4	3	4	4	4	4	4	4	5	4	4	2	3	2	4	3	3	4	4	3
366	162	1	4	2	2	2	1	1	3	2	4	3	3	2	1	1	2	3	3	1	2	2	4	4	4	4	2	3	3	3	4	4	4	3	1	1	1	1	1	4	1	3	2	2	2	2	2	2	2
434	162	2	2	1	3	2	1	1	3	3	4	3	3	4	3	3	3	3	3	3	3	3	3	3	3	4	4	2	3	2	3	3	3	3	3	3	3	3	3	3	3	3	3	3	3	3	3	3	3
459	162	1	4	3	3	1	1	1	2	3	4	1	4	5	5	3	1	1	2	2	3	4	2	2	2	3	2	5	5	5	3	2	4	3	3	4	5	1	1	5	1	3	2	2	5	3	5	5	5
648	162	2	1	3	3	2	2	1	3	3	4	3	3	3	3	3	3	3	3	3	3	3	4	3	3	4	3	3	3	3	3	3	3	3	3	3	3	3	4	3	3	3	3	3	3	3	3	3	3
231	163	1	2	3	2	2	2	1	3	1	3	3	3	3	3	3	3	4	4	4	4	3	3	3	3	3	3	1	1	3	3	3	3	3	3	3	3	3	3	3	3	3	3	3	1	2	3	3	3
378	163	1	2	2	2	2	1	2	3	3	4	4	3	3	3	3	2	3	3	3	3	3	4	3	4	4	2	3	2	4	4	4	4	4	4	4	4	4	4	3	3	3	4	4	3	3	3	3	3
471	163	2	1	1	3	2	2	2	5	3	3	3	3	3	3	3	3	3	3	3	3	3	3	3	3	3	3	3	3	3	3	3	3	3	3	3	3	2	3	3	2	3	3	3	3	3	3	3	2
614	163	2	1	3	3	2	2	2	3	3	4	3	3	3	3	3	3	4	3	3	3	3	3	3	3	4	3	3	3	3	3	3	3	4	3	4	3	3	3	3	3	3	3	3	3	3	3	4	3
222	164	1	3	1	2	2	2	1	3	2	3	3	3	3	3	3	3	3	2	2	2	2	4	4	4	4	2	4	4	4	4	5	4	4	4	4	3	2	2	3	2	2	2	4	2	4	2	2	2
667	164	2	1	3	3	2	2	2	3	3	4	4	4	3	4	4	2	3	3	5	2	1	4	3	3	3	3	5	5	5	4	5	3	4	4	4	4	4	4	1	4	3	3	5	4	4	3	3	3
695	164	1	1	2	3	2	2	2	4	4	4	4	4	4	4	4	4	4	4	4	4	4	4	4	4	4	4	4	3	4	3	4	4	4	4	4	4	4	4	4	4	4	4	4	4	4	4	4	4
58	165	2	2	1	3	2	1	2	3	4	4	4	4	3	3	3	3	4	3	3	3	3	3	3	3	3	3	3	3	3	3	3	3	3	3	3	3	3	3	3	3	3	3	3	3	3	3	3	3
311	165	2	1	1	3	1	1	1	1	3	4	3	4	4	4	4	5	4	4	4	3	4	3	3	3	3	4	4	4	3	3	3	3	3	3	3	3	3	3	3	3	3	4	3	3	3	3	3	3
597	165	2	3	1	2	2	2	2	3	4	4	4	4	3	3	3	3	3	2	2	2	2	4	3	4	4	2	4	2	2	2	4	2	4	2	2	2	2	2	2	3	2	2	4	4	4	4	4	4
115	166	2	3	2	2	2	2	1	3	4	4	4	3	3	3	3	2	2	3	2	2	2	3	3	3	4	4	4	4	4	4	4	3	4	4	4	3	4	4	3	4	3	3	4	3	4	4	4	3
253	166	2	3	1	1	2	1	1	3	3	4	3	3	3	4	3	3	4	4	4	4	4	4	3	3	3	2	3	2	2	2	4	4	4	4	4	4	4	4	4	4	4	4	4	4	4	4	4	4
532	166	2	1	3	3	2	1	2	2	2	4	2	2	2	3	3	3	3	3	3	3	3	3	3	3	3	3	3	3	3	3	3	3	3	3	3	3	3	3	3	3	3	3	3	3	3	3	3	3
719	166	2	1	1	2	1	1	2	3	3	4	3	3	3	3	3	3	5	4	2	2	3	5	4	5	5	2	2	2	2	3	4	5	4	4	4	5	4	4	2	3	3	2	3	2	4	3	4	3
49	167	2	4	1	2	1	1	2	3	3	5	3	3	2	3	3	2	3	3	2	3	3	3	3	3	4	3	3	3	3	3	3	4	4	4	3	3	3	3	3	3	3	3	3	2	3	2	2	2
349	167	1	3	1	2	2	1	2	5	5	5	5	5	4	5	5	1	4	3	3	2	5	5	3	3	4	1	3	2	3	3	4	1	4	3	4	5	4	4	3	4	3	1	5	5	5	5	5	5
403	168	1	1	1	3	2	1	2	3	3	3	3	3	4	3	3	3	3	3	3	3	3	3	3	3	3	3	3	3	3	3	3	3	3	3	4	4	5	3	5	4	3	3	4	3	3	3	3	3
505	168	2	3	1	2	2	1	2	4	4	4	3	4	3	3	3	2	4	3	2	2	4	4	3	2	4	4	4	4	4	4	4	3	4	4	4	3	3	3	2	2	3	3	4	4	4	4	4	4
63	169	1	2	1	3	2	2	2	3	3	3	3	3	2	2	2	2	3	3	2	2	3	3	3	3	4	2	3	3	3	3	4	3	3	3	3	4	3	3	3	3	3	3	3	3	3	3	3	2
289	169	1	3	1	1	2	2	2	3	4	4	3	3	1	1	1	2	2	2	2	2	1	3	3	4	5	1	3	4	3	3	4	5	5	5	4	4	3	3	3	3	5	5	2	2	4	2	4	2
547	169	2	1	1	2	2	2	2	3	3	3	2	4	2	2	2	2	3	2	2	2	2	3	2	2	4	1	4	2	2	4	4	3	3	3	3	2	2	3	3	3	3	2	2	2	2	2	3	2
743	169	1	4	1	1	1	1	1	4	5	5	5	5	1	3	3	1	4	1	4	4	3	5	3	1	5	1	1	3	3	4	4	4	4	4	4	4	4	4	4	4	4	4	4	3	4	4	5	3
43	170	2	2	1	2	2	1	1	3	3	4	4	4	4	3	3	3	5	3	4	3	3	4	4	4	4	3	3	3	3	3	3	3	3	4	4	4	4	4	4	3	4	3	5	4	4	4	4	3
263	170	2	4	1	3	2	1	1	5	4	4	4	4	3	4	4	3	4	3	3	3	3	4	4	4	5	4	4	4	4	4	4	5	4	5	5	5	5	5	5	4	4	4	4	4	4	4	4	4
399	170	2	1	1	2	2	1	2	3	3	4	3	3	2	2	2	1	1	1	1	1	1	3	3	3	3	3	3	3	3	3	3	3	3	1	1	3	1	1	5	1	1	3	5	2	2	1	1	1
646	170	2	2	3	3	2	2	1	3	3	4	3	2	2	2	2	3	2	3	2	2	3	4	2	3	4	2	2	3	3	4	4	3	3	4	3	3	3	3	2	2	4	3	3	2	2	2	2	2
34	171	2	1	3	2	2	1	1	3	3	3	4	3	2	1	2	1	1	1	1	3	1	3	3	4	5	3	4	3	3	4	5	5	5	5	5	5	4	3	3	4	3	3	4	2	2	1	1	1
749	171	1	1	2	2	2	2	2	3	3	4	4	2	3	3	3	3	4	3	2	2	2	4	4	4	4	4	4	4	4	4	4	4	4	4	4	4	4	4	4	4	4	4	4	4	4	4	4	4
621	172	2	2	1	3	2	1	2	3	3	4	2	3	2	2	2	2	2	2	4	3	3	3	3	3	3	3	3	3	3	3	3	3	3	3	3	3	3	3	3	3	3	3	3	3	3	3	3	3
15	173	2	2	1	2	2	1	2	3	4	4	4	3	3	3	3	2	3	3	2	2	3	2	2	4	4	3	4	3	4	3	4	4	4	4	4	4	4	4	3	4	4	4	4	3	3	3	3	3
486	173	1	1	3	2	2	2	2	3	4	4	4	3	3	3	3	2	4	3	2	2	2	4	3	3	4	3	3	4	4	4	4	4	4	3	4	4	3	3	3	3	4	3	4	3	4	3	3	3
536	173	1	4	1	3	2	1	1	3	3	3	3	3	3	3	3	3	4	4	3	3	3	4	4	3	5	5	5	3	3	3	4	3	5	3	3	3	3	3	3	3	3	3	4	3	3	3	4	3
548	173	2	4	1	1	2	2	2	3	3	3	3	3	2	2	2	2	3	2	2	2	2	3	3	3	4	3	3	3	3	3	3	3	3	4	4	3	3	4	3	3	3	3	3	3	3	3	3	3
307	174	1	4	1	1	2	2	2	3	4	4	4	3	2	3	3	2	2	3	2	2	2	4	2	3	4	2	3	3	4	4	4	3	4	4	4	4	4	4	4	3	4	4	4	2	4	2	2	2
315	174	2	1	1	2	2	2	2	4	3	4	3	3	2	3	3	2	3	3	2	3	2	4	4	4	4	3	3	3	3	4	4	3	4	4	3	3	3	3	4	4	3	3	3	2	3	3	3	3
191	175	1	4	1	1	2	1	2	3	3	4	3	3	3	3	3	2	3	3	3	2	2	3	3	3	3	2	3	3	3	3	4	3	3	3	3	3	3	4	3	3	3	3	3	2	3	3	3	3
488	175	2	1	1	2	2	2	1	4	3	4	4	4	2	3	3	2	4	3	3	3	3	4	4	4	5	3	3	3	3	3	3	4	3	4	4	4	4	4	3	4	4	4	4	4	3	4	4	4
468	176	2	1	1	2	2	1	2	3	3	5	3	3	3	3	3	3	3	3	3	3	3	3	3	3	3	4	3	3	3	3	3	3	3	3	3	3	3	3	3	3	3	3	3	3	3	3	5	3
661	176	1	1	3	3	2	1	2	3	3	3	4	3	3	3	3	2	3	3	2	2	3	3	3	3	3	3	3	3	3	3	3	3	3	3	3	3	3	3	3	3	3	3	3	3	3	3	3	3
254	177	2	4	1	1	1	1	2	4	4	4	4	4	4	4	4	3	4	4	3	4	4	4	4	4	4	3	3	4	4	4	4	4	4	4	4	4	4	4	3	4	4	4	4	4	4	4	4	4
616	177	2	1	2	3	2	1	2	3	3	4	4	3	3	3	3	3	5	3	1	1	2	4	5	3	3	3	3	3	3	3	3	3	3	3	3	3	3	3	3	3	3	3	4	3	4	3	3	3
699	177	2	2	1	2	1	1	1	3	3	3	3	3	3	3	3	3	3	3	3	3	3	3	3	3	3	3	3	3	3	3	3	3	3	3	3	3	3	3	3	3	3	3	3	3	3	3	3	3
138	178	2	3	1	1	2	1	1	3	4	5	5	4	3	4	3	1	2	2	2	2	2	4	4	4	5	2	4	3	3	2	4	4	4	5	5	4	4	3	3	3	4	2	4	3	2	4	4	3
170	178	1	4	1	1	2	1	1	2	3	4	4	3	2	2	2	2	2	3	2	3	2	3	3	4	4	4	4	4	4	4	4	4	4	3	4	3	3	4	3	3	4	4	4	2	2	2	2	2
377	178	2	3	2	2	2	1	1	4	4	4	3	3	1	1	1	2	3	3	3	3	3	3	3	4	3	3	3	3	3	3	4	3	3	3	4	3	3	3	3	3	3	3	3	3	3	3	3	3
394	178	1	1	3	3	2	1	1	3	3	3	4	4	3	4	4	3	3	3	3	4	4	4	3	3	3	3	3	3	3	3	4	4	4	4	4	4	4	4	4	4	4	4	4	4	4	3	4	4
757	178	2	1	1	2	2	1	1	3	3	4	4	3	2	2	2	2	3	3	3	2	4	4	4	4	4	3	4	3	4	4	4	4	4	4	4	4	4	4	3	3	3	3	3	3	4	4	3	4
291	179	2	1	2	3	2	1	2	3	4	4	3	4	2	3	3	2	2	3	2	2	3	3	3	3	4	3	4	3	3	3	3	3	3	3	3	3	3	3	3	4	3	3	3	3	3	3	3	3
739	179	2	2	3	2	2	2	2	3	4	3	3	2	2	2	2	1	2	2	2	2	2	2	3	3	3	2	3	3	2	2	4	3	3	3	2	3	3	3	3	3	2	3	3	2	2	2	2	2
59	180	1	2	3	3	2	1	1	4	3	3	3	2	2	3	3	2	3	3	2	2	2	3	2	3	4	2	4	3	3	3	3	4	4	4	3	4	4	4	3	3	2	3	3	2	3	3	3	3
354	180	2	4	1	1	2	1	2	4	2	2	2	2	4	4	4	2	2	2	2	2	2	2	2	4	4	2	2	2	2	2	2	4	4	4	4	4	4	4	2	2	5	4	2	2	2	2	3	2
448	180	2	1	1	2	1	1	2	3	4	4	5	3	4	3	3	3	3	4	2	2	3	4	4	4	3	2	5	3	5	4	4	4	5	5	5	5	4	4	3	4	4	3	4	4	3	3	4	3
38	181	2	2	2	2	2	1	2	3	3	3	5	2	1	3	1	1	1	1	1	1	1	5	3	3	3	1	2	3	4	5	5	2	1	2	1	5	3	1	1	2	5	3	5	1	5	1	1	1
507	181	1	2	3	3	2	1	1	3	3	5	4	4	3	4	4	3	2	3	3	3	3	3	3	3	3	3	3	3	3	3	3	3	3	3	3	3	3	3	3	3	3	3	3	3	3	3	3	3
104	182	2	3	1	2	1	1	2	4	4	4	4	4	3	3	3	3	3	3	3	3	3	3	3	3	4	2	3	3	2	3	4	3	3	3	3	3	3	3	3	3	3	3	3	3	3	3	4	3
383	182	2	3	1	2	2	1	2	3	3	4	3	3	3	3	3	3	3	3	2	2	2	3	3	3	4	3	3	3	3	3	3	3	3	3	3	3	3	3	3	3	3	3	3	3	3	3	3	3
166	183	1	4	1	1	2	1	1	2	2	4	3	2	2	2	2	1	3	2	1	3	3	3	4	5	5	4	3	2	5	5	5	5	3	5	5	3	3	3	4	4	3	4	2	2	3	3	3	3
456	183	2	3	1	2	2	2	1	3	3	4	3	3	2	3	3	3	3	3	2	3	2	4	4	4	4	4	4	3	3	3	3	4	4	3	4	3	3	3	4	3	3	2	3	2	3	3	3	3
571	183	2	3	2	2	2	1	1	2	3	2	3	2	2	2	2	1	2	2	2	2	2	2	3	3	4	3	3	3	3	3	4	3	3	3	3	3	3	2	3	3	3	3	3	2	3	2	3	2
628	183	2	1	3	3	2	2	2	3	5	3	4	4	2	2	2	2	4	2	4	2	2	4	4	3	4	2	4	3	3	3	4	5	5	5	5	5	5	5	4	5	5	5	4	4	4	3	4	3
691	183	2	1	2	3	2	2	1	3	4	4	4	2	2	1	1	1	2	1	1	1	1	3	3	3	4	2	2	4	1	4	4	4	4	2	4	2	1	2	4	2	2	3	1	2	2	1	1	1
722	184	2	2	1	2	2	1	1	3	2	3	3	2	3	3	3	3	2	3	3	2	5	4	3	3	3	2	5	3	3	3	3	3	3	3	3	3	3	3	3	3	3	3	3	3	3	2	4	3
139	185	2	1	1	1	2	1	1	3	4	4	5	2	3	3	3	2	4	4	3	4	3	5	5	5	5	3	3	4	4	4	4	4	5	5	5	5	4	4	4	4	4	3	5	3	5	3	3	3
164	185	2	1	1	1	1	1	2	3	4	4	4	4	4	2	2	3	2	3	2	2	3	3	4	4	4	4	4	4	4	4	4	4	4	4	4	3	4	4	3	4	4	4	2	2	2	3	2	2
194	185	2	4	1	1	2	1	1	3	4	4	3	3	3	3	3	3	4	3	4	3	3	4	4	4	4	4	4	3	3	3	4	4	4	4	4	4	4	4	4	4	4	4	4	4	4	4	4	4
335	185	1	2	1	2	2	1	2	5	4	4	3	4	4	4	3	3	4	3	3	3	2	4	4	5	4	4	4	4	4	3	4	4	4	4	4	4	4	4	3	3	3	3	3	3	4	3	4	3
232	187	2	4	1	1	2	1	2	4	4	4	3	3	2	3	3	2	3	3	2	2	2	4	3	3	4	2	4	2	3	3	4	4	4	4	4	4	4	4	3	3	3	4	3	2	2	2	2	2
651	187	2	4	1	1	2	1	2	3	3	4	3	3	3	3	3	3	4	4	2	2	2	4	4	4	3	3	3	2	2	2	4	3	4	4	4	4	4	4	3	4	4	3	3	2	2	2	2	2
279	188	2	4	1	1	2	1	1	3	3	4	3	3	3	3	3	3	3	3	3	4	3	4	4	4	4	2	3	3	3	3	4	3	3	3	3	3	3	3	3	3	3	3	3	3	3	3	3	3
504	189	2	1	1	2	2	1	2	3	4	5	3	3	3	3	3	3	3	3	1	1	2	3	3	4	4	4	5	4	4	4	4	4	4	4	4	4	4	3	2	2	4	4	3	3	3	3	3	3
617	189	2	2	1	3	2	2	1	3	3	4	4	4	3	3	3	2	3	3	2	1	2	3	3	3	3	2	3	3	3	3	3	3	4	3	3	3	3	3	3	3	3	3	3	4	4	3	3	3
551	190	2	1	1	2	2	2	2	2	2	2	2	2	1	1	1	1	1	1	1	1	1	1	3	2	2	1	1	1	1	3	3	1	1	2	1	1	1	1	3	1	2	3	2	1	1	1	1	1
386	191	2	4	1	2	2	2	1	2	2	2	2	2	2	2	2	2	2	2	2	2	2	2	5	5	4	2	3	3	3	3	5	4	4	4	3	5	4	5	5	2	4	2	3	2	2	2	1	1
753	191	1	1	1	2	2	2	1	2	3	4	4	4	1	3	3	1	5	4	3	2	2	4	3	3	4	2	4	3	3	3	3	4	4	4	4	4	5	5	3	4	4	3	4	4	4	4	3	3
497	192	2	4	1	2	2	1	2	3	3	5	3	3	2	3	3	2	2	2	4	3	3	3	5	4	4	4	5	4	4	4	4	4	4	4	4	4	4	4	4	4	4	4	4	2	3	3	4	2
698	193	2	3	1	1	2	1	1	3	4	5	5	5	3	4	3	3	4	5	4	3	3	4	5	4	5	3	4	4	5	5	5	5	5	5	5	3	3	3	3	3	3	3	4	2	4	3	4	3
52	194	1	3	2	2	2	1	1	3	3	4	4	4	3	3	3	2	4	3	1	1	2	2	3	3	4	4	4	4	4	4	4	5	5	5	5	1	1	1	1	3	5	1	1	4	3	3	2	2
763	194	1	2	2	2	2	2	2	3	3	4	4	3	2	2	2	2	2	2	2	2	2	3	3	4	3	3	3	3	3	4	4	4	4	4	4	4	4	4	2	3	3	3	4	3	2	2	2	2
239	195	2	1	3	3	2	2	2	3	3	3	3	3	2	2	2	2	2	2	1	1	1	1	3	3	2	2	3	3	3	3	3	3	3	3	3	3	3	3	2	3	3	2	2	2	2	2	2	2
346	195	2	1	1	2	2	2	2	4	3	3	4	2	2	2	2	1	1	1	2	2	2	4	4	3	4	3	3	4	4	4	4	4	4	4	3	3	3	3	2	3	3	3	3	3	3	3	3	3
118	196	2	2	2	2	2	1	1	3	3	4	3	3	3	3	3	3	3	3	4	3	3	3	3	3	3	3	3	3	3	3	3	3	3	3	3	3	3	3	3	3	3	3	3	3	3	3	3	3
82	197	2	1	1	2	2	1	1	3	4	4	4	4	3	3	3	2	3	4	2	2	2	2	4	4	4	2	4	4	4	4	4	4	4	4	4	4	5	4	3	3	4	3	4	3	4	3	3	3
153	197	2	4	1	1	1	2	2	3	4	4	3	3	2	2	3	2	4	4	4	4	3	4	3	3	4	2	3	2	3	3	4	3	3	3	3	3	3	3	3	4	4	3	4	3	3	4	4	4
266	197	1	4	1	2	2	1	1	5	4	4	4	3	2	4	3	2	2	2	2	2	2	3	2	4	4	3	4	3	3	4	4	3	4	3	3	2	2	2	2	3	3	2	3	2	2	2	2	2
754	197	2	3	1	2	2	1	2	3	3	3	3	3	3	3	3	3	3	3	3	3	3	3	3	3	4	3	3	3	3	3	3	3	3	3	3	3	3	3	2	2	2	2	3	2	4	3	3	3
758	197	2	2	1	2	2	1	2	3	2	2	2	2	2	2	2	2	2	2	1	1	2	3	5	4	4	3	4	4	4	4	5	3	4	4	4	3	3	3	3	3	3	3	2	1	5	2	1	1
11	198	2	2	3	3	2	2	1	4	3	3	3	3	3	3	3	2	2	2	1	1	3	4	4	3	3	2	4	3	3	3	3	3	3	3	3	3	3	3	3	3	5	3	3	3	3	3	3	3
443	198	1	3	3	2	2	1	2	3	3	4	4	3	3	3	3	4	4	4	3	4	4	4	3	3	4	4	4	3	4	4	4	4	4	4	4	4	4	2	3	3	3	3	4	3	3	3	3	3
540	198	1	4	1	3	2	1	1	3	3	4	3	3	4	3	3	2	4	4	4	3	4	4	4	3	4	2	4	4	3	3	4	3	4	3	3	4	4	4	4	3	4	4	3	2	3	4	3	3
97	199	2	3	1	3	2	2	2	3	4	4	4	4	3	3	3	2	4	4	2	3	3	3	3	3	3	3	3	3	3	3	3	3	3	3	3	3	3	3	3	3	3	4	3	3	3	4	4	3
111	199	2	3	1	2	2	2	1	3	3	2	4	2	1	1	1	1	2	2	3	2	2	2	3	4	4	3	3	4	4	4	4	4	4	4	4	3	3	3	3	3	3	2	4	2	3	2	2	2
176	199	1	4	2	1	2	1	1	3	4	4	4	4	3	3	3	2	3	4	2	2	2	3	4	4	4	2	2	2	2	2	3	3	3	4	4	3	4	4	3	4	3	3	4	3	3	2	3	2
676	199	2	2	3	3	2	1	2	3	3	4	4	4	3	3	3	2	3	3	3	2	3	3	3	3	3	3	3	3	3	3	3	3	3	3	3	3	3	3	3	3	3	3	3	3	3	3	3	3
9	200	2	3	2	2	2	2	2	5	5	5	5	5	3	4	3	3	3	4	3	3	3	4	3	2	4	4	3	3	4	4	5	4	5	5	5	5	4	5	3	3	2	5	3	4	4	4	4	4
716	200	2	2	1	2	2	1	2	3	3	3	3	3	4	3	3	3	2	3	4	3	3	3	3	3	3	2	3	3	3	3	3	3	3	3	4	3	3	3	3	3	3	3	3	3	3	3	3	3
39	201	1	4	1	2	2	2	2	3	2	2	2	2	3	3	3	2	3	3	2	2	2	3	3	4	3	2	3	3	3	3	4	3	4	3	3	3	3	3	2	3	3	4	3	3	3	3	3	3
236	201	1	4	1	1	1	1	1	1	5	5	5	5	5	5	5	4	4	3	2	2	3	3	4	4	4	4	4	4	4	5	5	5	5	5	5	5	5	5	2	4	4	4	4	5	5	5	5	5
249	201	2	4	2	1	2	2	1	4	5	5	4	5	2	4	3	3	4	4	3	3	3	4	4	3	3	2	5	3	3	3	4	4	5	4	5	3	3	3	3	4	4	5	5	3	4	3	4	3
620	201	2	2	2	3	2	1	2	3	3	3	3	3	3	3	3	3	3	3	3	3	3	3	3	3	3	3	3	3	3	3	3	3	3	3	3	3	3	3	3	3	3	3	3	3	3	3	3	3
244	202	1	4	1	1	2	1	2	4	3	5	4	4	3	4	3	2	5	2	1	2	3	5	4	5	5	1	4	5	5	4	5	5	5	3	4	3	4	4	2	4	4	4	2	3	2	4	4	3
297	202	1	4	3	1	2	1	2	3	4	5	3	3	2	2	2	1	1	1	1	1	1	4	2	4	2	1	1	2	3	4	4	3	4	3	3	2	2	2	2	3	3	2	2	2	1	1	1	1
549	202	1	3	1	1	2	1	1	1	4	4	4	4	4	4	4	4	4	4	4	4	3	4	4	4	5	2	3	3	3	3	4	3	4	4	4	4	4	4	4	4	4	4	4	4	4	4	4	4
385	203	1	2	1	1	1	1	1	4	4	4	4	3	2	4	4	2	2	1	1	2	4	1	2	4	4	4	4	4	4	4	5	5	4	4	3	4	4	4	4	4	4	4	4	4	4	3	4	4
